# Supplementary material for: The Effect of Germination and Fermentation on the Physicochemical, Nutritional, and Functional Quality Attributes of Samh Seeds
Source: Foods. 2023 Nov 15;12(22):4133. doi: 10.3390/foods12224133 (PMC10669962; doi:10.3390/foods12224133)
Supplement: Supplementary file 1 [file foods-12-04133-s001.zip]

Archive with 1 entries (1 files):
- foods-2684722-supplementary.pdf
